# Supplementary material for: CRK41 Modulates Microtubule Depolymerization in Response to Salt Stress in Arabidopsis
Source: Plants (Basel). 2023 Mar 12;12(6):1285. doi: 10.3390/plants12061285 (PMC10051889; doi:10.3390/plants12061285)
Supplement: Supplementary file 1 [file plants-12-01285-s001.zip]

Archive with 1 entries (1 files):
- plants-2155057-supplementary.pdf
